# Supplementary material for: Activating STAT3 mutations in CD8+ T-cells correlate to serological positivity in rheumatoid arthritis
Source: Front Immunol. 2024 Oct 21;15:1466276. doi: 10.3389/fimmu.2024.1466276 (PMC11532115; doi:10.3389/fimmu.2024.1466276)
Supplement: Supplementary file 6 [file Table1.xlsx]

## Sheet: metadata
Every tab in this sheet shows the results of comparing WT vs STAT3 Mutant patients for all categorical variables with available data from patient files
var = clinical variable compared
p = associated p value
p.adj = adjusted p value
n = number of patients with available data
*note that because data was mined retrospectively, the n for each test varies depending on how many patients had available data
^all statistical tests are shown as outputs from R (ver 4.3.0)
Sheet labelling key
chiadjwtvmut	chi squared testing with >0.05% VAF cuttoff for mutation status
chiadjwtvmut008	chi squared testing with ≥0.008% VAF cuttoff for mutation status
Categorical variable key
rfccp	Double Positivity Status
CCPpos	Historical Anti-CCP Positivity Status
RFpos	RF Positivity Status
ESRpos	ESR Positivity Status
Gender	Sex
descriptive	Descriptive Score based on CDAI/DAS28 (remission, low, medium, high)
erosive	Presence of Erosive disease (y/n)
eth	Race
hopCCPpos	Current Anti-CCP Positivity Status
mtx	Whether a patient was ever exposed to methotrexate (y/n)
mtxb4	Whether a patient was exposed before sampling, but is not currently taking methotrexate (y/n)
mtxnow	Whether a patient currently taking methotrexate (y/n)
tnf	Whether a patient was ever exposed to TNF-α inhibitors (y/n)

## Sheet: chiadjwtvmut
var	n	statistic	p	method	p.signif	p.adj
rfccp	93	5.78667	0.016	Chi-square test	*	0.208
CCPpos	93	5.77259	0.031	Chi-square test	*	0.372
RFpos	98	4.83243	0.0465	Chi-square test	*	0.5115
ESRpos	97	0.078657	1	Chi-square test	ns	1
Gender	98	1.18044	0.334	Chi-square test	ns	1
descriptive	92	1.03872	0.791	Chi-square test	ns	1
erosive	97	0.607169	0.583	Chi-square test	ns	1
eth	98	3.45577	0.165	Chi-square test	ns	1
hopCCPpos	98	2.17017	0.216	Chi-square test	ns	1
mtx	98	0.0497967	1	Chi-square test	ns	1
mtxb4	98	0.692166	0.579	Chi-square test	ns	1
mtxnow	98	0.404474	0.605	Chi-square test	ns	1
tnf	98	0.291074	0.782	Chi-square test	ns	1

## Sheet: chiadjWTvmut008
var	n	statistic	p	method	p.signif	p.adj
CCPpos	93	3.03052	0.101	Chi-square test	ns	1
ESRpos	97	0.00114554	1	Chi-square test	ns	1
Gender	98	0.133152	0.824	Chi-square test	ns	1
RFpos	98	1.69636	0.213	Chi-square test	ns	1
descriptive	92	3.01367	0.396	Chi-square test	ns	1
erosive	97	0.414548	0.547	Chi-square test	ns	1
eth	98	3.0249	0.198	Chi-square test	ns	1
hopCCPpos	98	2.27132	0.18	Chi-square test	ns	1
mtx	98	0.826226	0.412	Chi-square test	ns	1
mtxb4	98	0.000301249	1	Chi-square test	ns	1
mtxnow	98	0.384093	0.573	Chi-square test	ns	1
rfccp	93	3.04593	0.104	Chi-square test	ns	1
tnf	98	0.11087	0.846	Chi-square test	ns	1
