# Supplementary material for: Activating STAT3 mutations in CD8+ T-cells correlate to serological positivity in rheumatoid arthritis
Source: Front Immunol. 2024 Oct 21;15:1466276. doi: 10.3389/fimmu.2024.1466276 (PMC11532115; doi:10.3389/fimmu.2024.1466276)
Supplement: Supplementary file 7 [file Table2.xlsx]

## Sheet: metadata
Every tab in this sheet shows the results of comparing WT vs STAT3 Mutant for all quantitative variables with available data from patient files
var = clinical variable compared
p.value = associated p value
p.adj = adjusted p value
*note that because data was mined retrospectively, the n for each test varies depending on how many patients had available data
^all statistical tests are shown as outputs from R (ver 4.3.0)
Sheet labelling key
twtvmut	welch's t testing with >0.05% VAF cuttoff for mutation status
tWTvmut008	welch's t testing with ≥0.008% VAF cuttoff for mutation status
wcxwtvmut	wilcoxon rank sum testing with >0.05% VAF cuttoff for mutation status
wcxWTvmut008	wilcoxon rank sum testing with ≥0.008% VAF cuttoff for mutation status
padj	adjusted p values (holm) for all testing in this sheet with >0.05% VAF cuttoff for mutation status
padj008	adjusted p values (holm) for all testing in this sheet with ≥0.008% VAF cuttoff for mutation status
Clinical Parameter Key
Number of Treatments	Number of Treatments a patient has received throughout the course of their disease
age	Age at Sampling
Historical CCP	Historical Anti-CCP Serum Level
RF	RF Serum Level
current CCP	Current Anti-CCP Serum Level
Provider Global	Provider Global Score
Patient Global	Patient Global Score
Tender Joints	Number of Tender Joints
Swollen Joints	Number of Swollen Joints

## Sheet: twtvmut
var	estimate	estimate1	estimate2	statistic	p.value	parameter	conf.low	conf.high	method	alternative
Time Since Dx	-0.503172	1.84585	2.34903	-2.22149	0.0349085	26.9523	-0.967955	-0.0383892	Welch Two Sample t-test	two.sided
Number of Treatments	-0.0731085	1.25024	1.32335	-0.562701	0.57495	96	-0.331006	0.184789	Two Sample t-test	two.sided
ANC	0.266297	1.52801	1.26172	1.72322	0.0881362	94	-0.0405344	0.573129	Two Sample t-test	two.sided
ALC	0.11121	1.77654	1.66533	0.575322	0.566448	94	-0.272592	0.495012	Two Sample t-test	two.sided
WBC	0.1427	1.99938	1.85668	1.37201	0.173258	96	-0.0637541	0.349154	Two Sample t-test	two.sided
ESR	0.134703	3.2511	3.1164	0.595922	0.552645	95	-0.314045	0.58345	Two Sample t-test	two.sided
CRP	0.532729	-0.664584	-1.19731	1.29458	0.198572	96	-0.284109	1.34957	Two Sample t-test	two.sided
age	-2.08689	59.4756	61.5625	-0.774527	0.444999	28.4964	-7.6018	3.42802	Welch Two Sample t-test	two.sided

## Sheet: tWTvmut008
var	estimate	estimate1	estimate2	statistic	p.value	parameter	conf.low	conf.high	method	alternative
Time Since Dx	0.105666	1.97874	1.87307	0.465699	0.642639	83.7703	-0.345563	0.556894	Welch Two Sample t-test	two.sided
Number of Treatments	0.132215	1.33233	1.20012	1.38544	0.169127	96	-0.0572152	0.321646	Two Sample t-test	two.sided
ANC	-0.00434889	1.48414	1.48849	-0.0381223	0.969671	94	-0.230852	0.222155	Two Sample t-test	two.sided
ALC	0.013287	1.76609	1.7528	0.0944118	0.924983	94	-0.266144	0.292718	Two Sample t-test	two.sided
WBC	-0.00541858	1.97321	1.97863	-0.0696671	0.944604	96	-0.159807	0.14897	Two Sample t-test	two.sided
ESR	0.110094	3.28816	3.17806	0.672995	0.502584	95	-0.21467	0.434859	Two Sample t-test	two.sided
CRP	0.0441959	-0.728109	-0.772305	0.143782	0.885974	96	-0.56595	0.654342	Two Sample t-test	two.sided
age	-2.68562	58.3913	61.0769	-1.04637	0.298482	81.5268	-7.79185	2.42061	Welch Two Sample t-test	two.sided

## Sheet: wcxwtvmut
var	statistic	p.value	method	alternative
Historical CCP	434.5	0.33872	Wilcoxon rank sum test with continuity correction	two.sided
RF	484.5	0.0990124	Wilcoxon rank sum test with continuity correction	two.sided
current CCP	515	0.176868	Wilcoxon rank sum test with continuity correction	two.sided
Provider Global	296	0.557667	Wilcoxon rank sum test with continuity correction	two.sided
Patient Global	357.5	0.438177	Wilcoxon rank sum test with continuity correction	two.sided
Tender Joints	565.5	0.752216	Wilcoxon rank sum test with continuity correction	two.sided
Swollen Joints	546.5	0.931833	Wilcoxon rank sum test with continuity correction	two.sided

## Sheet: wcxWTvmut008
var	statistic	p.value	method	alternative
Historical CCP	986.5	0.467642	Wilcoxon rank sum test with continuity correction	two.sided
RF	1089	0.44671	Wilcoxon rank sum test with continuity correction	two.sided
current CCP	994	0.151461	Wilcoxon rank sum test with continuity correction	two.sided
Provider Global	534	0.568137	Wilcoxon rank sum test with continuity correction	two.sided
Patient Global	664.5	0.964424	Wilcoxon rank sum test with continuity correction	two.sided
Tender Joints	1075	0.709172	Wilcoxon rank sum test with continuity correction	two.sided
Swollen Joints	1100.5	0.54816	Wilcoxon rank sum test with continuity correction	two.sided

## Sheet: padj
var	p.value	p.adj
Historical CCP	0.33872	1
RF	0.0990124	1
current CCP	0.176868	1
Provider Global	0.557667	1
Patient Global	0.438177	1
Tender Joints	0.752216	1
Swollen Joints	0.931833	1
Time Since Dx	0.0349085	0.523628
Number of Treatments	0.57495	1
ANC	0.0881362	1
ALC	0.566448	1
WBC	0.173258	1
ESR	0.552645	1
CRP	0.198572	1
age	0.444999	1

## Sheet: padj008
var	p.value	p.adj
Historical CCP	0.467642	1
RF	0.44671	1
current CCP	0.151461	1
Provider Global	0.568137	1
Patient Global	0.964424	1
Tender Joints	0.709172	1
Swollen Joints	0.54816	1
Time Since Dx	0.642639	1
Number of Treatments	0.169127	1
ANC	0.969671	1
ALC	0.924983	1
WBC	0.944604	1
ESR	0.502584	1
CRP	0.885974	1
age	0.298482	1
