# Supplementary material for: Activating STAT3 mutations in CD8+ T-cells correlate to serological positivity in rheumatoid arthritis
Source: Front Immunol. 2024 Oct 21;15:1466276. doi: 10.3389/fimmu.2024.1466276 (PMC11532115; doi:10.3389/fimmu.2024.1466276)
Supplement: Supplementary file 8 [file Table3.xlsx]

## Sheet: metadata
Every tab in this sheet shows the results of using ANOVA to compare WT, Y640F, and D661Y patients for all quantitative variables with available data from patient files
.y. = clinical variable compared
p = associated p value
p.adj = adjusted p value
*note that because data was mined retrospectively, the n for each test varies depending on how many patients had available data
**any patients with both Y640F and D661Y mutations as determined by VAF cutoffs for the specific test were excluded from said testing
^all statistical tests are shown as outputs from R (ver 4.3.0)
Sheet labelling key
kruskal	Kruskal-Wallis testing with >0.05% VAF cuttoff for mutation status
kruskal008	Kruskal-Wallis testing with ≥0.008% VAF cuttoff for mutation status
welch	Welch's ANOVA testing with >0.05% VAF cuttoff for mutation status
welch008	Welch's ANOVA testing with ≥0.008% VAF cuttoff for mutation status
padj	adjusted p values (holm) for all testing in this file with >0.05% VAF cuttoff for mutation status
padj008	adjusted p values (holm) for all testing in this file with ≥0.008% VAF cuttoff for mutation status
Clinical Parameter Key
RAtime	Time since Diagnosis
RFnum	RF Serum Level
CCPnum	Historical Anti-CCP Serum Level
pro_global	Provider Global Score
pt_global	Patient Global Score
TJ	Number of Tender Joints
SJ	Number of Swollen Joints
txnum	Number of Treatments a patient has received throughout the course of their disease
log(hopCCP)	Current Anti-CCP Serum Level
age	Age at Sampling

## Sheet: kruskal
.y.	n	statistic	df	p	method
RAtime	96	1.10278	2	0.576	Kruskal-Wallis
RFnum	96	1.96882	2	0.374	Kruskal-Wallis
CCPnum	96	3.62549	2	0.163	Kruskal-Wallis
pro_global	96	1.79618	2	0.407	Kruskal-Wallis
pt_global	96	1.00002	2	0.607	Kruskal-Wallis
TJ	96	0.192405	2	0.908	Kruskal-Wallis
SJ	96	1.56703	2	0.457	Kruskal-Wallis

## Sheet: kruskal008
.y.	n	statistic	df	p	method
RAtime	84	1.22267	2	0.543	Kruskal-Wallis
RFnum	84	0.8902	2	0.641	Kruskal-Wallis
CCPnum	84	1.34351	2	0.511	Kruskal-Wallis
pro_global	84	1.98313	2	0.371	Kruskal-Wallis
pt_global	84	0.183669	2	0.912	Kruskal-Wallis
TJ	84	0.514874	2	0.773	Kruskal-Wallis
SJ	84	0.524495	2	0.769	Kruskal-Wallis

## Sheet: welch
.y.	n	statistic	DFn	DFd	p	method
txnum	96	0.25	2	8.44548	0.786	Welch ANOVA
ANC	96	1.55	2	11.5897	0.254	Welch ANOVA
ALC	96	3.05	2	10.6167	0.09	Welch ANOVA
wbc	96	1.69	2	12.5982	0.224	Welch ANOVA
ESR	96	2.26	2	12.0855	0.147	Welch ANOVA
CRP	96	4.05	2	14.3677	0.04	Welch ANOVA
log(hopCCP)	96	0.37	2	9.48956	0.7	Welch ANOVA
age	96	1.34	2	10.5314	0.303	Welch ANOVA

## Sheet: welch008
.y.	n	statistic	DFn	DFd	p	method
txnum	84	0.39	2	23.2705	0.681	Welch ANOVA
ANC	84	0.05	2	31.7131	0.956	Welch ANOVA
ALC	84	0.0062	2	24.5024	0.994	Welch ANOVA
wbc	84	0.05	2	35.7729	0.949	Welch ANOVA
ESR	84	1.66	2	33.7341	0.205	Welch ANOVA
CRP	84	1.29	2	24.9605	0.292	Welch ANOVA
log(hopCCP)	84	1.9	2	27.8505	0.169	Welch ANOVA
age	84	0.97	2	25.9861	0.391	Welch ANOVA

## Sheet: padj
p	.y.	p.adj
0.786	txnum	1
0.254	ANC	1
0.09	ALC	1
0.224	wbc	1
0.147	ESR	1
0.04	CRP	0.6
0.7	log(hopCCP)	1
0.303	age	1
0.576	RAtime	1
0.374	RFnum	1
0.163	CCPnum	1
0.407	pro_global	1
0.607	pt_global	1
0.908	TJ	1
0.457	SJ	1

## Sheet: padj008
p	.y.	p.adj
0.681	txnum	1
0.956	ANC	1
0.994	ALC	1
0.949	wbc	1
0.205	ESR	1
0.292	CRP	1
0.169	log(hopCCP)	1
0.391	age	1
0.543	RAtime	1
0.641	RFnum	1
0.511	CCPnum	1
0.371	pro_global	1
0.912	pt_global	1
0.773	TJ	1
0.769	SJ	1
